# Supplementary material for: Toll-Like Receptor 4 Wild Type Homozygozity of Polymorphisms +896 and +1196 Is Associated with High Gastrin Serum Levels and Peptic Ulcer Risk
Source: PLoS One. 2015 Jul 10;10(7):e0131553. doi: 10.1371/journal.pone.0131553 (PMC4498789; doi:10.1371/journal.pone.0131553)
Supplement: S1 Dataset — (XLSX) [file pone.0131553.s001.xlsx]

## Sheet: Sheet1
Dyspepsia=1; Cancer=2; Control=3	Male=1; Female=2	Age in years	H.pylori positive=1; negative=2	No dyspepsia medication=1; antacis=2; sucralfate=3; H2-receptor antaginist=4; PPI=5	Non-smoker=0; Smoker=1	TLR4 +896 AA=1; AG=2; GG=3	TLR4 +1196 CC=1; CT=2; TT=3	Duodenal villus atrophy score	Duodenal lymphocytes score	Antrum atrophy score	Antrum lymphocytes score	Antrum neutrophils score	Antrum intestinal metaplasia %	Antrum H.pylori score	Body atrophy score	Body lymphocytes score	Body neutrophils score	Body intesinal metaplasia %	Gastrin-17 serum concentration pmol/l	PGI serum concentration ug/l	PGII serum concentration ug/l	cagA genotype positive=1; negative=0	Ulcer=1	Active ulcer=1
1	2	62	0	5	0	1	1	0	1	0	0	0	0	0	0	0	0	0	2.18945	154.154	9.4683		1
1	2	60	0	5	1	1	1	0	1	0	0	0	0	0	0	0	0	0	17.1911	112.899	7.32577		1
1	2	82	0	5	0	1	1	0	1	0	1	0	0	0	0	1	0	10	5.27378	40.4121	6.59314		1
1	1	40	0	5	0	1	1	0	1	0	0	0	0	0	0	0	0	0	3.31025	120.805	11.0372
1	1	55	0	5	0	1	1	0	1	1	1	0	10	0	0	1	0	0	4.48813		27.1517
1	2	41	0	5	1	1	1	3	3	1	1	3	0	0	0	1	0	0	3.17446		52.6636
1	1	32	0	5	0	1	1	0	1	0	0	0	0	0	0	0	0	0	11.9291	95.8484	8.92248		1	1
1	1	50	0	4	0	2	2	0	1	0	0	0	0	0	0	0	0	0	5.17086	75.9052	4.99544
1	1	39	0	4	0	1	1	0	1	0	0	0	0	0	0	0	0	0	3.06126	63.5284	3.5733
1	2	42	0	4	0	2	2	0	1	0	1	0	0	0	0	1	0	0	1.59333	44.1838	3.74985
1	2	36	0	3	0	1	1	0	1	0	0	0	0	0	0	0	0	0	3.08	67.7414	5.51788
1	1	43	0	3	0	2	2	0	1	0	0	0	0	0	0	0	0	0	1.61083	67.7527	3.72206
1	1	26	0	2	0	2	2	0	1	0	0	0	0	0	0	0	0	0	2.60842	90.8942	4.8588
1	2	20	0	1	0	1	1	0	1	0	0	0	0	0	0	0	0	0	3.69483	50.2764	3.02952		1
1	2	60	0	1	0	1	1	0	1	0	0	0	0	0	0	0	0	0	2.68093	132.532	14.2031		1
1	1	64	0	1	0	1	1	0	1	0	0	0	0	0	0	0	0	0	1.29835	83.8097	9.37721
1	2	71	0	1	0	2	2	0	1	0	0	0	0	0	0	0	0	0	1.56333	45.7297	3.98589
1	2	70	0	1	0	1	1	0	1	0	0	0	0	0	0	0	0	0	4.15923	94.0884	9.13935
1	2	52	0	1	0	1	1	0	1	0	0	0	0	0	0	0	0	0	2.89005	84.3169	7.47844
1	2	51	0	1	0	1	1	0	1	0	0	0	0	0	0	0	0	0	2.7275	61.7019	4.39616
1	2	41	0	1	0	3	3	0	1	0	0	0	0	0	0	0	0	0	3.36741	49.522	3.52666
1	1	41	0	1	0	1	1	0	1	0	0	0	0	0	0	0	0	0	2.38442	70.9499	5.00128
1	1	21	0	1	0	1	1	0	1	0	1	0	0	0	0	1	0	0	3.82291	67.6926	6.52701
1	1	54	0	1	1	1	1	0	1	0	0	0	0	0	0	0	0	0	1.30539	115.703	8.06894
1	2	50	0	1	0	1	1	2	2	0	0	0	0	0	0	0	0	0	7.01556	95.5239	10.7143
1	1	43	0	1	0	1	1	2	3	0	1	0	0	0	0	1	0	0	11.7472	63.977	5.2595
1	2	59	0	1	0	1	1	0	1	0	0	0	0	0	0	0	0	0	9.85187	67.39	5.35918
1	1	46	0	1	0	1	1	0	1	0	0	0	0	0	0	0	0	0	19.0053	110.097	8.64436
1	1	51	0	1	0	1	1	0	1	0	0	0	0	0	0	0	0	0	3.07071	121.233	8.6764
1	1	72	0	1	0	1	1	0	1	0	0	0	0	0	0	0	0	0	8.30993	66.2216	5.5448
1	1	40	0	1	0	1	1	0	1	0	0	0	0	0	0	0	0	0	4.5	112.862	6.65916
1	1	34	0	1	1	1	1	0	1	0	0	0	0	0	0	0	0	0	6.7	81.6913	5.29213
1	2	48	0	1	0	1	1	0	1	0	0	0	0	0	0	0	0	0	3.15619	79.3827	6.40551
1	1	36	0	1	0	1	1	0	1	0	0	0	0	0	0	0	0	0	2.02575	98.3859	7.76789
1	1	25	0	1	0	2	2	0	1	0	0	0	0	0	0	0	0	0	2.19333	50.3108	3.24016
1	1	41	0	1	1	2	2	0	1	0	0	0	0	0	0	0	0	0	0.727348	87.2273	5.03322
1	2	55	0	1	0	1	1	0	1	0	0	0	0	0	0	0	0	0	6.10015	74.7596	6.18124
1	1	38	0	1	0	1	1	0	1	0	0	0	0	0	0	0	0	0	2.58356	69.4626	4.31006
1	2	53	0	1	1	1	1	0	1	0	0	0	0	0	0	0	0	0	6.4	47.2875	10.3823
1	1	60	0	1	0	1	1	0	1	0	0	0	0	0	0	0	0	0	4.47808	86.8036	24.5139
1	1	34	0	1	0	1	1	0	1	0	0	0	0	0	0	0	0	0	19.2846	77.5157	5.39869
1	2	28	0	1	0	2	2	0	1	0	0	0	0	0	0	0	0	0	2.81341	62.0748	4.31832
1	1	42	0	1	0	2	2	0	1	0	0	0	0	0	0	0	0	0	1.63277	62.8062	4.85902
1	2	52	0	1	0	1	1	0	1	0	0	0	0	0	0	0	0	0	2.51235	55.9529	7.068
1	2	47	0	1	1	1	1	0	1	0	0	0	0	0	0	0	0	0	2.81331	81.2401	6.49756
1	2	50	0	1	0	1	1	0	1	0	0	0	0	0	0	0	0	0	2.73326	81.2633	5.93705
1	2	35	0	1	0	1	1	0	1	0	0	0	0	0	0	0	0	0	5.04425	48.028	4.56794
1	2	66	0	1	0	2	2	0	1	0	0	0	0	0	0	0	0	0	2.10643	44.656	3.50117
1	1	70	0	1	0	1	1	0	1	0	0	0	0	0	0	0	0	0	4.84691	89.9211	4.34092
1	2	61	0	1	0	2	2	0	1	0	1	0	0	0	0	1	0	0	2.44376	86.2614	9.66463
1	1	35	0	1	1	1	1	0	1	0	0	0	0	0	0	0	0	0	1.95084	94.3828	8.12498
1	2	74	0	1	0	2	2	0	1	0	0	0	0	0	0	0	0	0	3.19533	54.2424	6.36453
1	1	59	0	1	0	1	1	0	1	0	1	0	0	0	0	1	0	0	0.453044	71.9519	5.34903
1	2	50	0	1	1	2	2	0	1						0	0	0	0	0.669738	72.3489	6.31196
1	2	54	0	1	0	2	2				1	0	0	0	0	0	0	0	1.79956	80.6797	7.83297
1	2	48	0	1	0	1	1	0	1	0	0	0	0	0	0	0	0	0	2.62277	56.0107	5.16934
1	2	65	0	1	0	1	1	0	1	0	0	0	0	0	0	0	0	0	15.3113	40.0026	5.3805
1	1	43	0	1	0	1	1	0	1	0	0	0	0	0	0	0	0	0	1.81877	62.5085	4.33204
1	2	58	0	1	0	1	1	0	1	0	0	0	0	0	0	0	0	0	1.00549	72.0621	5.91283
1	2	49	0	1	0	1	1	0	1	0	0	0	0	0	0	0	0	0	0.9229	58.9443	5.31669
1	2	39	0	1	1	1	1	0	1	0	1	0	0	0	0	1	0	0	2.71196	97.1361	6.97448
1	2	37	0	1	1	1	1	0	1	0	1	0	0	0	0	1	0	0	3.94665	88.9642	3.35991
1	2	88	0	1	0	1	1	0	1	1	1	0	10	0	3	1	0	20	42.9309	2.22296	5.07425
1	1	54	0	1	0	1	1	3	3	0	0	0	0	0	0	0	0	0	25.2171	77.6493	11.1911
1	1	55	0	1	0	1	1	0	1	0	0	0	0	0	0	0	0	0	4.38483	45.1895	3.337
1	2	66	0	1	0	1	1	0	1	0	0	0	0	0	0	0	0	0	3.50004	55.4431	5.68411
1	2	71	0	1	0	1	1	0	1	0	1	0	0	0	3	1	0	0	29.7977	40.3638	13.1911
1	2	31	0	1	0	1	1	0	1	0	0	0	0	0	0	0	0	0	3.05295	79.5278	3.64738
1	2	47	0	1	0	1	1	0	1	0	0	0	0	0	0	0	0	0	1.83851	89.9501	5.93474
1	2	34	0	1	0	1	1	0	1	0	0	0	0	0	0	0	0	0	4.45713	49.7175	4.82662
1	2	38	0	1	1	1	1	0	1	0	0	0	0	0	0	0	0	0	6.08063	52.2183	3.93455
1	2	49	0	1	0	2	2	0	1	0	0	0	0	0	0	0	0	0	6.88078	54.4764	4.64168
1	2	34	0	1	0	1	1	0	1	0	0	0	0	0	0	0	0	0	6.44254	51.8483	3.9
1	1	40	0	1	0	1	1	0	1	0	0	0	0	0	0	0	0	0	4.14517	78.8756	6.02931
1	2	33	0	1	0	2	2	0	1	0	0	0	0	0	0	1	0	0	3.77165	49.6723	4.82357
1	1	48	0	1	1	1	1	0	1	0	0	0	10	0	0	0	0	0	4.75867	85.435	13.6097
1	2	33	0	1	0	2	2	0	1	0	0	0	0	0	0	0	0	0	3.42432	94.9378	5.70765
1	1	48	0	1	1	1	1	0	1	0	0	0	0	0	0	0	0	0	2.69076	112.799	12.2567
1	2	54	0	1	0	1	1	0	1	0	0	0	0	0	0	0	0	0	11.641	87.7549	6.99971
1	2	42	0	1	0	1	1	0	1	0	0	0	0	0	0	0	0	0	53.7649	47.8127	5.02518
1	2	70	0	1	0	1	1	0	1		0	0	0	0	0	1	0	0	10.8228	61.8769	4.58111
1	2	44	0	1	0	1	1	2	2	0	2	0	0	0	0	2	0	0	4.66901	61.283	3.98263
1	1	69	0	1	1	1	1	1	1	0	0	0	0	0	0	0	0	0	4.43042	160.297	14.1792
1	1	30	0	1	0	2	2	0	1	0	0	0	0	0	0	0	0	0	3.10613	74.5144	5.03875
1	1	28	0	1	0	1	1	0	1	0	0	0	0	0	0	0	0	0	4.34294	77.6223	5.29789		1	1
1	1	55	0		0	1	1	0	1	0	1	0	0	0	0	1	0	0	3.31252	85.2837	5.38807		1
1	2	56	1	5	1	1	1	0	1	0	3	1	0	2	0	0	0	0	5.79833		34.9065	1
1	2	55	1	5	0	1	1	0	1	0	2	0	0	0	1	3	1	0	1.46928	80.2883	23.3971	1
1	1	70	1	5	0	2	2	0	1	1	3	1	0	1	0	2	2	0	2.67416	194.159	33.194	1	1	1
1	2	76	1	5	0	1	1	0	1	1	2	0	0	0	0	2	3	0	3.24461		120.796	1	1	1
1	1	50	1	5	1	1	1	0	1	1	3	2	0	2	0	3	2	0	5.67029		52.9293	1	1	1
1	1	82	1	5	0	1	1			1	2	0	0	0	0	1	1	0	7.10726	184.776	20.4027	0	1	1
1	1	53	1	5	0	1	1	0	1	0	2	0	0	0	0	2	1	0	10.4634		28.291	1	1	1
1	2	68	1	5	1	1	1	0	1	1	3	1	0	1	0	3	1	0	11.2982	152.435	47.6484		1	1
1	2	40	1	5	0	1	1	0	1	0	2	1	0	3	0	2	1	0	7.93054	144.413	22.9679		1	1
1	2	73	1	4	0	1	1	0	1	1	3	3	0	3	0	2	1	0	5.7	84.9509	11.7674	1
1	1	58	1	4	1	1	1	0	1	1	2	2	20	2	0	2	0	0	2.44327	107.244	17.528	1
1	2	53	1	4	0	1	1	0	1	1	3	1	0	2	0	3	0	0	11.9	89.4804	10.5993	1
1	2	69	1	4	0	1	1	0	1	1	3	2	0	2	1	3	3	0	4.00979	141.687	52.3487	1
1	1	73	1	4	0	1	1	0	1	1	2	1	10	2	0	2	0	10	23.6833	51.2297	9.62682	0
1	2	61	1	4	1	1	1	0	1	0	1	0	0	0	0	1	0	0	18.0482	75.8966	8.72097	0
1	1	71	1	4	0	1	1	0	1	0	2	2	0	2	0	2	0	0	1.77801	71.5944	9.47856	1
1	1	50	1	4	1	1	1	0	1	0	2	2	0	1	0	2	1	0	11.9579	204.071	30.3944	1	1	1
1	1	33	1	4	1	1	1	1	2	1	3	1	0	3	0	1	0	0	5.43478	140.27	13.8891	1	1	1
1	2	35	1	4	1	1	1	0	1	0	3	3	0	2	0	3	0	0	14.2313	133.599	18.2689	1	1	1
1	1	56	1	4	1	1	1	0	1	0	2	2	0	2	0	1	0	0	3.58884	115.239	8.25491	1	1	1
1	1	59	1	4	0	1	1	0	1	0	2	2	0	1	0	2	0	0	1.16686	129.858	12.9828	1	1	1
1	2	56	1	4	0	1	1	2	1		3		0	3		1	0	0	6.5754	41.8532	10.333	1	1	1
1	2	61	1	4	1	2	2			3	3	3	35	3	0	2	2	0	6.36617	101.026	20.46	1	1	1
1	2	78	1	4	1	1	1			2	3	1	20	2	0	2	1	0	13.3771	170.78	39.7038	1	1	1
1	2	64	1	4	0	1	1			1	3	3	0	1	0	3	1	0	22.3028	77.8311	15.0587	1	1	1
1	2	48	1	4	0	1	1								1	1	0	0	2.15059	103.651	33.928	1	1	1
1	2	57	1	4	0	1	1	0	1	0	3	3	0	3	0	0	0	0	5.94325	115.724	16.4453	1	1	1
1	1	69	1	4	1	1	1	0	1	2	3	3	30	3	0	2	0	0	6.13907	117.429	11.0193	1	1	1
1	1	48	1	4	1	1	1	0	1		3	3	30	3					8.91208	135.19	19.3996	1	1	1
1	2	52	1	4	0	1	1	0	1	0	3	1	0	1	0	2	0	0	3.50486	94.3766	11.3356	1	1	1
1	2	51	1	4	0	2	2	0	0	1	2	2	0	3	0	2	1	0	3.56585	83.3059	12.1685	1	1	1
1	1	30	1	4	1	1	1	0	1	1	2	0	0	0	0	1	0	0	11.7165	52.1878	8.51478		1	1
1	2	62	1	4	0	1	1	0	1		1	0	0	0	0	1	0	0	18.1134	87.8928	9.75652		1	1
1	1	32	1	4	0	1	1	0	1	1	3	1	0	2	0	1	0	0	5.69315	117.409	12.5309		1	1
1	1	69	1	3	0	1	1	0	1		3	2	0	2	0	2	0	0	6.84129	146.018	14.9901	1
1	2	83	1	3	0	1	1	0	0	3	1	0	50	0	2	2	0	0	7	16.8546	7.53408	1
1	2	67	1	3	0	1	1	0	1	0	3	2	0	2	0	2	2	0	1.45121	73.3812	9.38422	1	1	1
1	1	57	1	3	1	1	1	0	1	3	3	2	85	1	1	2	1	0	3.75298	86.3364	12.2526	1	1	1
1	1	54	1	3	1	1	1	0	1	0	3	1	0	2	0	1	0	0	6.36031	136.47	17.0318	1	1	1
1	2	56	1	3	1	1	1	0	1	2	3	2	0	3	0	2	0	0	4.45412	172.747	25.8084	1	1	1
1	2	77	1	3	0	1	1	0	1	0	2	2	0	2	0	2	1	0	0.728514	94.0314	9.15474	1	1	1
1	1	61	1	3	0	1	1	0	1	0	3	2	0	3	0	2	1	0	4.52495	149.494	21.3994	1	1	1
1	1	62	1	2	0	1	1	0	1	2	2	3	10	3	0	3	2	0	1.74762	120.155	15.6245	1	1
1	2	64	1	2	0	1	1												7.17711	108.001	9.77573	0
1	2	40	1	2	0	1	1	0	1		3	2	0	3	0	2	2	0	9.01663	131.838	18.8578	1	1	1
1	1	57	1	1	0	1	1	0	1	3	2	1	35	3	0	1	0	0	4.064	114.424	12.5382	1	1
1	1	64	1	1	1	1	1	0	1	0	2	2	10	3	1	2	0	30	10.206	73.4281	22.0967	1	1
1	1	26	1	1	0	1	1	0	1	2	2	1	0	2	0	2	0	0	3.71225	85.1821	7.48839	1	1
1	1	71	1	1	0	2	2	0	1	2	3	1	0	2	0	2	1	0	2.92728	98.2877	10.3942	1	1
1	2	50	1	1	0	2	2	0	1	1	2	2	0	2	0	1	0	0	3.09941	102.99	12.0803	1	1
1	2	51	1	1	1	1	1			1	2	2	0	3	0	2	0	0	3.58923	73.6343	8.42793	1	1
1	1	53	1	1	0	1	1	0	1	0	2	2	0	0		3	3	0		159.32	39.0816	1	1
1	2	50	1	1	0	2	2	0	0	2	2	2	40	3	0	1	1	0	5.39135	159.079	23.5893	1
1	2	49	1	1	0	1	1	0	1	1	2	1	0	2	0	2	1	0	9.13046	222.814	38.2104	1
1	2	49	1	1	0	1	1	0	1	0	3	2	0	2	1	2	1	0	7.396	109.548	20.6548	1
1	1	67	1	1	0	1	1	0	1	1	2	0	5	2	0	1	0	0	17.2311	98.4601	10.5653	1
1	1	51	1	1	0	1	1	0	1	0	3	1	0	2	0	2	1	0	7.84611	86.7486	7.30727	0
1	2	39	1	1	1	2	2	0	1	1	2	0	0	1	0	1	0	0	6.63847	80.3683	7.84617	1
1	2	60	1	1	0	1	1	0	1	0	2	3	0	2	0	2	1	0	3.19885	93.6052	11.5347	1
1	2	65	1	1	0	1	1	0	1	1	2	1	0	3	0	2	1	0	30.4242	115.518	13.7699	1
1	1	68	1	1	0	1	1	0	1	1	1	0	20	0	2	3	2	0	19.2591	9.1092	10.2691	1
1	2	59	1	1	0	2	2	0	1	0	2	2	0	0	1	3	3	0	5.6	55.2659	17.6034	1
1	1	73	1	1	0	1	1	0	1	3	2	0	90	2	0	1	0	0	3.04975	72.4149	6.53447	1
1	1	55	1	1	0	1	1	0	1		2				0	1	0	0	5.36072	102.533	9.26243	0
1	2	49	1	1	0	2	2	0	1	0	3	2	0	3	0	3	2	0	13.6903	138.307	16.2279	1
1	2	45	1	1	0	1	1	0	1	1	2	1	0	2	0	2	1	0	4.40658	95.6076	14.7497	1
1	2	59	1	1	0	2	2	0	1	1	3	1	25	2	0	1	0	0	2.52547	100.521	11.8954	1
1	2	61	1	1	0	2	2	0	1	2	2	1	0	2	0	1	0	0	7.88881	63.6313	9.1966	1
1	2	70	1	1	0	1	1	0	1	0	2	0	0	1	0	3	2	0	2.60723	96.6185	17.1438	1
1	2	75	1	1	0	1	1	0	1	1	2	2	0	3	0	2	0	0	6.8211	88.1686	15.0809	1
1	2	51	1	1	0	1	1	0	1	0	1	1	10	1	0	2	0	0	3.5092	84.6363	12.0932	0
1	1	52	1	1	1	2	2	0	1		2	3	0	2	0				8.54913	153.54	17.878	1
1	2	63	1	1	0	1	1	0	1	1	3	2	0	2	0	2	0	0		95.828	13.3259	1
1	1	59	1	1	0	1	1	0	1	2	1	2	70	1	1	3	2	5		91.5091	25.8645	1
1	2	60	1	1	0	1	1	0	1	0	2	1	0	1	0	2	0	0	4.89146	81.0913	10.2216	1
1	2	23	1	1	1	1	1	0	1	0	1	1	0	2	0	1	0	0	8.72954	119.543	10.0444	0
1	1	31	1	1	0	1	1	0	1	1	2	2	0	2	0	2	1	0	6.78927	108.165	11.2036	1
1	2	53	1	1	0	2	2	0	1	1	3	2	0	3	0	3	0	0	10.1571	102.683	12.8437	1
1	2	65	1	1	0	1	1				1	0	0	0	1	2	1	25	14.2838	30.8921	6.25789	0
1	2	41	1	1	0	1	1	0	1	1	2	1	0	1	0	1	0	0	5.87634	66.3626	5.82771	1
1	2	61	1	1	0	1	1	0	1	2	3	1	25	2	0	2	1	0	12.1521	118.073	14.7731	1
1	2	67	1	1	0	2	2	0	1	1	2	1	0	2	0	2	0	0	4.69143	137.346	12.6161	1
1	2	62	1	1	0	1	1	0	1	1	3	2	0	2	0	3	0	0	3.55911	94.4093	11.7609	1
1	2	61	1	1	0	1	1	0	1	1	2	1	0	1	1	2	1	0	11.8521	74.2838	22.5252	1
1	2	34	1	1	1	1	1	0	1	0	3	1	0	2	0	2	0	0	68.0158	93.4938	17.8117	1
1	1	62	1	1	0	1	1	0	1	0	3	1	0	3	0	3	0	0	2.13512	150.695	12.3493	1
1	2	44	1	1	0	2	2	0	0	0	2	1	0	1	1	3	1	15	7.84653	55.3204	10.7495	1
1	1	57	1	1	0	1	1	0	1	1	3	3	0	3					4.92083	111.424	17.7294
1	2	73	1	1	0	1	1	0	1	0	1	0	0	1	1	2	0	0	5	50.4813	11.7441
1	2	76	1	1	0	1	1	0	1	2	2	1	40	0	0	3	3	0	8.39683	78.3094	22.3491
1	2	22	1	1	0	1	1	0	1	0	2	0	0	1	0	1	0	0	4.75779	115.933	15.9393
1	2	35	1	1	1	1	1	0	1	1	1	3	0	3	0	1	0	0	4.97076	64.6572	5.3393	1	1	1
1	1	45	1	1	1	1	1	0	1		3	1	10	1	0	3	0	0	2.60927	118.076	26.1751	1	1	1
1	2	58	1	1	0	1	1	0	1	2	3	2	0	2	0	2	2	0	5.54123	100.727	30.2834	1	1	1
1	2	73	1	1	0	1	1	0	1	2	3	3	20	2	0	3	2	0	4.95088	82.5922	13.3781	1	1	1
1	2	66	1	1	1	1	1	0	1	1	2	2	0	2	0	2	1	0	6.43906	125.507	13.1798	1	1	1
1	1	45	1	1	1	2	2	0	1		3	2	0	2	0	1	0	0	2.90079	137.816	16.2723	1	1	1
1	1	60	1	1	1	1	1	0	1										6.3	54.2737	8.51871	1	1	1
1	1	64	1	1	1	1	1	0	1	0	2	1	0	3	0	2	0	0	5.14869	141.178	16.4895	1	1	1
1	1	42	1	1	1	1	1	0	1	0	3	2	0	2	0	2	2	0	1.71255	169.448	17.7837	1	1	1
1	1	64	1	1	0	1	1	0	1	0	3	1	0	2	0	2	0	0	6.09004	118.38	14.3447	1	1	1
1	2	66	1	1	0	1	1	0	1	1	2	1	0	3	0	1	0	0	17.6372	108.499	19.6331	1	1	1
1	2	73	1	1	0	1	1	2	1	3	2	0	20	2	0	1	0	0	4.29697	108.631	14.1703	1	1	1
1	2	62	1	1	0	1	1			1	2	2	0	2	0	2	0	0	0.958071	97.7581	8.63681	1	1	1
1	1	43	1	1	0	1	1	0	1	2	3	2	0	3	0	2	0	0	5.60329	155.123	13.4273	1	1	1
1	2	75	1	1	0	1	1	0	1	1	1	1	0	2	0	2	0	0	8	111.994	16.3932	1	1	1
1	1	41	1	1	0	1	1	0	1		3	3	0	3	0	2	0	0	3.7	95.5793	15.0415	1	1	1
1	2	81	1	1	0	1	1	0	1	3	2	0	70	0	2	2	0	0	16.4895	134.132	11.621	0	1	1
1	1	57	1	1	1	1	1	0	1	2	2	1	10	2	0	1	0	0	1.36339	119.462	16.0422	1	1	1
1	2	72	1	1	1	1	1	0	1	3	3	2	80	2	0	2	1	0	19.2291	84.1199	11.3939	1	1	1
1	1	51	1	1	0	1	1	0	1	2	2	1	0	1	0	2	1	0	4.69823	94.7903	12.5679	1	1	1
1	2	47	1	1	1	1	1	0	1	0	2	1	0	2	0	1	0	0	10.908	127.564	20.958	1	1	1
1	2	77	1	1	1	1	1	0	1		2			2	0	3	0	0	10.3141	99.4156	10.6808	1	1	1
1	1	39	1	1	1	1	1	0	0	2	3	2	20	2	0	0	0	0	2.67761	110.769	26.4198	1	1	1
1	2	54	1	1	1	1	1	0	1	2	2	2	20	3	0	2	1	0	1.16012	97.8051	11.8485	1	1	1
1	2	43	1	1	0	1	1	0	1	0	3	2	0	3		2	1	0	5.7	113.043	11.5935	1	1	1
1	1	68	1	1	0	2	2	0	1	2	2	0	10	1	0	3	0	0	2.65119	107.353	11.0659		1	1
1	2	61	1	1	0	1	1	0	1	2	3	1	35	2					5.20109	115.677	27.4772		1	1
1	2	69	1	1	0	3	3	0	1		1	0	10	0					2.56711	18.8421	4.17689		1	1
1	2	41	1	1	0	1	1	0	1	0	2	2	0	2	0	2	2	0	7.71202	124.548	14.1149		1	1
1	2	75	1	1	0	1	1	0	1	1	3	2	0	3		2	1	0	5.35494	148.132	32.4661		1	1
1	1	39	1	1	1	1	1	0	1		2	2	20	2					99.1397	93.0572	10.9668		1	1
1	1	66	1	1	0	1	1	0	1		2	3	0	2					3.11617	109.753	18.8503		1	1
1	2	58	1	1	0	1	1	0	1	1	3	2	10	2	0	2	1	0	6.84798	77.729	26.0569		1	1
1	2	56	1	1	0	2	2	0	1	2	2	1	10	2	0	1	0	0	0.262878	80.1516	7.78813		1	1
1	2	62	1	1	1	1	1	0	1	1	2	1	30	0	1	3	1	0	4.64283	141.855	23.0251		1	1
1	1	56	1	1	0	2	2	0	1		2	2	20	2	0	2	1	0	5.15019	78.4911	15.6186		1	1
1	2	55	1	1	0	1	1	0	1		2	3	0	3	0	1	1	0	8.92933	92.4014	14.4363		1	1
1	1	66	1	1	0	1	1	0	1	0	2	1	0	2	0	1	0	0	3.41571	92.1488	12.0267		1	1
1	1	71	1	1	0	1	1	0	1	2	3	3	0	3	0	2	3	0	6.82384	57.7793	12.6937		1	1
2	2	66				1	1
2	2	73				1	1
2	2	54				1	1
2	2	59				1	1
2	2	70				1	1
2	2	85				2	2
2	2	83				1	1
2	2	50				1	1
2	2	56				1	1
2	1	68				1	1
2	1	42				2	2
2	2	54				1	1
2	1	45				1	1
2	1	61				3	3
2	1	70				1	1
2	2	69				1	1
2	1	70				1	1
2	2	70				2	2
2	1	70				1	1
2	1	55				1	1
2	2	70				1	1
2	1	45				2	2
2	1	83				1	1
2	2	65				1	1
2	1	68				1	1
2	2	68				1	1
2	1	45				2	2
2	1	79				1	1
2	1	71				2	2
2	2	81				1	1
2	1	63				1	1
2	2	38				1	1
2	1	57				1	1
2	2	83				1	1
2	1	77				2	2
2	1	35				1	1
2	2	75				1	1
2	2	71				1	1
2	1	69				1	1
2	1	78				1	1
2	2	57				1	1
2	2	69				1	1
2	1	73				1	1
2	2	73				2	2
2	1	69				1	1
2	2	41				1	1
2	1	76				1	1
2	2	78				1	1
2	1	77				1	1
2	1	74				2	2
2	1	66				1	1
2	2	78				1	1
2	1	65				3	3
2	2	40				1	1
2	2	66				1	1
2	2	73				2	2
2	2	58				1	1
2	1	76				1	1
2	1	84				2	2
2	1	75				2	2
2	1	59				1	1
3	1	44				2	2
3	2	59				1	1
3	2	48				1	1
3	1	46				1	1
3	2	41				2	2
3	2	45				1	1
3	2	51				1	1
3	2	58				1	1
3	2	38				1	1
3	2	39				1	1
3	2	48				1	1
3	2	49				1	1
3	2	52				1	1
3	2	44				2	2
3	2	36				1	1
3	1	51				2	2
3	2	57				1	1
3	2	43				1	1
3	1	43				1	1
3	2	56				1	1
3	2	43				1	1
3	2	53				1	1
3	1	34				1	1
3	2	55				1	1
3	2	57				1	1
3	1	41				1	1
3	2	46				3	3
3	2	34				1	1
3	2	53				1	1
3	2	54				1	1
3	2	47				1	1
3	1	69				1	1
3	1	67				1	1
3	2	27				1	1
3	2	63				1	1
3	2	40				1	1
3	1	32				1	1
3	2	38				1	1
3	2	40				1	1
3	2	35				2	2
3	1	39				2	2
3	1	43				1	1
3	1	58				2	2
3	1	33				1	1
3	1	41				2	2
3	1	42				1	1
3	2	41				2	2
3	1	45				1	1
3	1	55				1	1
3	2	53				1	1
3	2	64				1	1
3	1	53				1	1
3	1	46				1	1
3	1	41				1	1
3	2	43				2	2
3	1	44				1	1
3	2	44				1	1
3	2	42				1	1
3	1	49				1	1
3	2	39				2	2
3	1	45				1	1
3	2	41				2	2
3	1	48				1	1
3	1	45				1	1
3	2	53				2	2
3	1	55				1	1
3	2	49				2	2
3	2	47				2	2
3	2	44				1	1
3	1	49				1	1
3	2	57				1	1
3	2	31				1	1
3	1	61				1	1
3	1	51				2	2
3	1	53				1	1
3	2	55				1	1
3	1	39				1	1
3	2	45				1	1
3	1	46				1	1
3	2	38				1	1
3	1	39				1	1
3	2	55				2	2
3	1	59				1	1
3	1	38				1	1
3	2	44				1	1
3	1	46				1	1
3	2	52				2	2
3	1	33				2	2
3	2	24				1	1
3	2	46				1	1
3	2	30				1	1
3	2	46				2	2
3	2	44				1	1
3	2	25				2	2
3	2	25				1	1
3	2	59				2	2
3	1	41				1	1
3	2	50				1	1
3	1	57				1	1
3	1	58				1	1
3	2	55				2	2
3	2	39				1	1
3	2	33				1	1
3	2	49				1	1
3	2	43				1	1
3	2	34				1	1
3	2	40				1	1
3	2	61				1	1
3	1	37				1	1
3	1	61				1	1
3	2	47				1	1
3	1	42				2	2
3	2	57				1	1
3	1	57				2	2
3	2	55				1	1
3	2	50				1	1
3	2	51				1	1
3	1	52				2	2
3	2	50				1	1
3	2	45				1	1
3	1	62				2	2
3	2	25				1	1
3	2	23				1	1
3	2	23				1	1
3	2	21				1	1
3	2	22				1	1
3	2	23				2	2
3	1	22				1	1
3	2	22				1	1
3	2	21				1	1
3	2	25				1	1
3	2	22				1	1
3	2	21				1	1
3	2	25				1	1
3	2	49				1	1
3	2	23				1	1
3	2	22				1	1
3	2	22				1	1
3	2	23				1	1
3	2	21				1	1
3	2	25				1	1
3	2	23				1	1
3	1	22				1	1
3	2	47				1	1
3	2	22				2	2
3	2	22				1	1
3	2	23				1	1
3	2	25				2	2
3	1	21				1	1
3	2	41				2	2
3	2	21				1	1
3	2	27				1	1
3	2	22				1	1
3	2	22				1	1
3	2	45				1	1
3	2	22				2	2
3	2	21				2	2
3	1	22				1	1
3	1	20				1	1
3	1	23				1	1
3	2	21				1	1
3	2	22				1	1
3	2	21				1	1
3	2	25				1	1
3	1	25				1	1
3	2	23				1	1
3	2	22				1	1
3	2	21				1	1
3	2	21				1	1
3	2	21				1	1
3	2	21				2	2
3	1	22				2	2
3	2	22				1	1
3	2	24				1	1
3	2	22				1	1
3	2	22				1	1
3	2	21				1	1
3	1	34				1	1
3	1	23				1	1
